# Supplementary material for: A tyrosine phosphoregulatory system controls exopolysaccharide biosynthesis and biofilm formation in Vibrio cholerae
Source: PLoS Pathog. 2020 Aug 25;16(8):e1008745. doi: 10.1371/journal.ppat.1008745 (PMC7485978; doi:10.1371/journal.ppat.1008745)
Supplement: S1 Data — (XLSX) [file ppat.1008745.s014.xlsx]

## Sheet: VpsU activity assay
	C12S			VpsU
PNPP concentration mM	Rep 1	Rep 2		Rep 1	Rep 2	Activity Rate (uM/min)
0.3	-0.007	0.00987843		0.317	0.107
1	0.00125	0.0025		0.358	0.131
3	0.007	0.00424264		0.535	0.051
10	0.0035	0.00341565		0.749	0.152
30	0.012	0.00547723		0.94	0.241
Average	C12S	VpsU
0.3	0.00143921	0.212
1	0.001875	0.2445
3	0.00562132	0.293
10	0.00345783	0.4505
30	0.00873861	0.5905

## Sheet: VPS quantification
Rep 1	VPS abundance		Rep 3	VPS abundance		Rep 5	VPS abundance			Average
RΔvps-IΔvps-II	0.421		RΔvps-IΔvps-II	0.172		RΔvps-IΔvps-II	1.019		RΔvps-IΔvps-II	0.4365
Rugose	18.592		Rugose	31.712		Rugose	35.328		Rugose	30.4493
RΔvpsU	2.708		RΔvpsU	3.056		RΔvpsU	3.669		RΔvpsU	3.43267
RΔvpsO	0.258		RΔvpsO	0.199		RΔvpsO	0.394		RΔvpsO	0.255333
R-vpsU-C12S	0.268		R-vpsU-C12S	0.162		R-vpsU-C12S	0.52		R-vpsU-C12S	0.601833
R-vpsO-K551A	61.696		R-vpsO-K551A	46.496		R-vpsO-K551A	79.152		R-vpsO-K551A	73.9787
R-vpsO-Y727F	7.058		R-vpsO-Y727F	5.816		R-vpsO-Y727F	13.636		R-vpsO-Y727F	11.0773
R-vpsO-Y720,721,726,727F	1.033		R-vpsO-Y720,721,726,727F	0.146		R-vpsO-Y720,721,726,727F	1.436		R-vpsO-Y720,721,726,727F	1.15633
R-vpsO-Y717,720,721F	11.924		R-vpsO-Y717,720,721F	10.084		R-vpsO-Y717,720,721F	23.224		R-vpsO-Y717,720,721F	16.3937
R-vpsO-Y723,726,727F	5.22		R-vpsO-Y723,726,727F	3.734		R-vpsO-Y723,726,727F	13.924		R-vpsO-Y723,726,727F	8.067
R-vpsO-Y72F	5.298		R-vpsO-Y72F	6.584		R-vpsO-Y72F	11.694		R-vpsO-Y72F	7.72833
R-vpsO-Y72,150,285F	3.043		R-vpsO-Y72,150,285F	0.866		R-vpsO-Y72,150,285F	5.123		R-vpsO-Y72,150,285F	3.583
R-vpsO-E148A,R151,154A	8.97		R-vpsO-E148A,R151,154A	16.696		R-vpsO-E148A,R151,154A	25.628		R-vpsO-E148A,R151,154A	12.495
R-vpsO-E519A,R522,525A	0.261		R-vpsO-E519A,R522,525A	0.069		R-vpsO-E519A,R522,525A	0.389		R-vpsO-E519A,R522,525A	0.273333
Rep 2	VPS abundance		Rep 4	VPS abundance		Rep 6	VPS abundance
RΔvps-IΔvps-II	0.328		RΔvps-IΔvps-II	0.214		RΔvps-IΔvps-II	0.465
Rugose	16.592		Rugose	46.816		Rugose	33.656
RΔvpsU	2.146		RΔvpsU	6.268		RΔvpsU	2.749
RΔvpsO	0.229		RΔvpsO	0.209		RΔvpsO	0.243
R-vpsU-C12S	0.247		R-vpsU-C12S	1.915		R-vpsU-C12S	0.499
R-vpsO-K551A	61.024		R-vpsO-K551A	123.2		R-vpsO-K551A	72.304
R-vpsO-Y727F	8.568		R-vpsO-Y727F	20.648		R-vpsO-Y727F	10.738
R-vpsO-Y720,721,726,727F	0.714		R-vpsO-Y720,721,726,727F	1.503		R-vpsO-Y720,721,726,727F	2.106
R-vpsO-Y717,720,721F	18.952		R-vpsO-Y717,720,721F	10.034		R-vpsO-Y717,720,721F	24.144
R-vpsO-Y723,726,727F	5.63		R-vpsO-Y723,726,727F	11.862		R-vpsO-Y723,726,727F	8.032
R-vpsO-Y72F	4.264		R-vpsO-Y72F	11.356		R-vpsO-Y72F	7.174
R-vpsO-Y72,150,285F	3.136		R-vpsO-Y72,150,285F	5.52		R-vpsO-Y72,150,285F	3.81
R-vpsO-E148A,R151,154A	16.176		R-vpsO-E148A,R151,154A	5.784		R-vpsO-E148A,R151,154A	1.716
R-vpsO-E519A,R522,525A	0.271		R-vpsO-E519A,R522,525A	0.221		R-vpsO-E519A,R522,525A	0.429
	VPS abundance
Replicates	1st	2nd	3rd	4th			Average
Wildtype	18.848	16.592	11.396	13.956		Wildtype	15.198
ΔvpsO	2.574	3.132	2.371	3.018		ΔvpsO	2.77375
vpsO-K551A	48.796	37.892	37.956	30.144		vpsO-K551A	38.697

## Sheet: Competition biofilms
	1 Hour Quantification Values																					Strain / Treatment	Biomass (μm3/μm2)		Micro-colonies at Substratum
	Biomass (um3/um2)																								Total Number		Avg. Volume (μm2)
		WT							dvpsI-II							dvpsU							Competitor	Rugose	Competitor	Rugose	Competitor	Rugose
		Competitor Biomass			WT Biomass				Competitor Biomass			WT Biomass				Competitor Biomass			WT Biomass			1 Hour
		BioRep1	BioRep2		BioRep1	BioRep2			BioRep1	BioRep2		BioRep1	BioRep2			BioRep1	BioRep2		BioRep1	BioRep2		Rugose vs. Rugose	0.0095 (0.0011)	0.0079 (0.0006)	5	3	109.78 (9.02)	183.19 (147.46)
		0.00898	0.01105		0.00679	0.00794			0.01998	0.02174		0.01132	0.01514			0.01582	0.01748		0.0096	0.00851		ΔvpsIΔvpsII vs. Rugose	0.0205 (0.0019)	0.0125 (0.0025)	0	12	n/a	112.94 (0.16)
		0.00694	0.00877		0.00693	0.00872			0.01879	0.02242		0.0108	0.01263			0.01794	0.01756		0.00866	0.01073		ΔvpsO vs. Rugose	0.0104 (0.0111)	0.0092 (0.0076)	0	4	n/a	160.62 (43.87)
		0.01027	0.01114		0.00876	0.00851			0.01865	0.02115		0.01012	0.01492			0.01582	0.01955		0.01175	0.01454		vpsOY720,721,726,727F vs. Rugose	0.0268 (0.0182)	0.0185 (0.0148)	0	9	n/a	133.73 (23.88)
	Average	0.00873	0.01032		0.00749333	0.00839			0.01914	0.02177		0.0107467	0.01423			0.0165267	0.0181967		0.0100033	0.01126		vpsOK551A vs. Rugose	0.0138 (0.0089)	0.0137 (0.0099)	0	2	n/a	113.40 (16.09)
	Avg. BioReps.		0.009525			0.00794167				0.020455			0.0124883				0.0173617			0.0106317		ΔvpsU vs. Rugose	0.0174 (0.0012)	0.0106 (0.0009)	1	10	115.12 (n/a)	154.36 (31.28)
	Std. Dev.		0.0011243			0.000634039				0.00185969			0.00246309				0.00118087			0.000888598
																						6 Hours
																						Rugose vs. Rugose	2.561 (0.448)	1.473 (0.059)	260	41	164.14 (17.91)	336.16 (157.62)
		dvpsO							vpsO_Y4F							vpsO_K551A						ΔvpsIΔvpsII vs. Rugose	7.245 (1.456)	4.559 (0.549)	473	30	269.00 (62.15)	299.18 (147.77)
		Competitor Biomass			WT Biomass				Competitor Biomass			WT Biomass				Competitor Biomass			WT Biomass			ΔvpsO vs. Rugose	1.575 (0.288)	1.577 (0.847)	111	38	109.49 (12.65)	348.24 (89.76)
		BioRep1	BioRep2		BioRep1	BioRep2			BioRep1	BioRep2		BioRep1	BioRep2			BioRep1	BioRep2		BioRep1	BioRep2		vpsOY720,721,726,727F vs. Rugose	5.720 (3.456)	1.511 (0.523)	275	34	231.39 (42.70)	309.07 (68.25)
		0.01377	0.00553		0.01173	0.0045			0.05521	0.01323		0.02022	0.0085			0.01887	0.00771		0.01647	0.00782		vpsOK551A vs. Rugose	7.461 (6.174)	3.646 (3.201)	275	123	410.62 (290.39)	173.76 (22.10)
		0.01693	0.00579		0.01179	0.00317			0.03742	0.01748		0.03625	0.00968			0.02352	0.00756		0.02079	0.00627		ΔvpsU vs. Rugose	4.559 (0.549)	1.763 (0.339)	492	35	211.02 (18.17)	299.68 (61.34)
		0.03477	0.00726		0.02024	0.00392			0.02636	0.01115		0.03026	0.00584			0.01797	0.00726		0.02481	0.00592
	Average	0.0218233	0.00619333		0.0145867	0.00386333			0.0396633	0.0139533		0.02891	0.00800667			0.02012	0.00751		0.02069	0.00667		24 Hours
	Avg. BioReps.		0.0140083			0.009225				0.0268083			0.0184583				0.013815			0.01368		Rugose vs. Rugose	20.61 (2.98)	12.98 (1.38)	-	-	-	-
	Std. Dev.		0.0110521			0.00758254				0.0181797			0.0147809				0.00891662			0.00991364		ΔvpsIΔvpsII vs. Rugose	8.52 (2.44) *	20.51 (1.84)	-	-	-	-
																						ΔvpsO vs. Rugose	8.87 (1.58) *	22.39 (2.77)	-	-	-	-
	No. Microcolonies at Sub																					vpsOY720,721,726,727F vs. Rugose	11.94 (3.01)	16.21 (0.007)	-	-	-	-
		WT							dvpsI-II							dvpsU						vpsOK551A vs. Rugose	27.96 (9.78) **	9.57 (0.83)	-	-	-	-
		Competitor Biomass			WT Biomass				Competitor Biomass			WT Biomass				Competitor Biomass			WT Biomass			ΔvpsU vs. Rugose	21.21 (2.34)	12.73 (1.20)	-	-	-	-
		BioRep1	BioRep2		BioRep1	BioRep2			BioRep1	BioRep2		BioRep1	BioRep2			BioRep1	BioRep2		BioRep1	BioRep2
		0	2		0	1			0	0		1	4			1	0		1	1
		0	0		1	1			0	0		1	1			0	0		0	3		#Statistical significance determined via Student's t-Test comparing the competitor with rugose for each strain competition using the Holm-Sidak method, with alpha = 0.05. *p ≤ 0.05, **p ≤ 0.001, ***p ≤ 0.0001, ****p ≤ 0.00001
		1	2		0	0			0	0		1	4			0	0		3	2
	Average	1	4		1	2			0	0		3	9			1	0		4	6
	Avg. BioReps.		5			3				0			12				1			10
		dvpsO							vpsO_Y4F							vpsO_K551A
		Competitor Biomass			WT Biomass				Competitor Biomass			WT Biomass				Competitor Biomass			WT Biomass
		BioRep1	BioRep2		BioRep1	BioRep2			BioRep1	BioRep2		BioRep1	BioRep2			BioRep1	BioRep2		BioRep1	BioRep2
		0	0		2	0			0	0		1	2			0	0		1	0
		0	0		1	1			0	0		4	1			0	0		1	0
		0	0		0	0			0	0		0	1			0	0		0	0
	Average	0	0		3	1			0	0		5	4			0	0		2	0
	Avg. BioReps.		0			4				0			9				0			2
	Avg. Microcolonies Size/Vol at Sub (um2)
		WT							dvpsI-II							dvpsU
		Competitor Biomass			WT Biomass				Competitor Biomass			WT Biomass				Competitor Biomass			WT Biomass
		BioRep1	BioRep2		BioRep1	BioRep2			BioRep1	BioRep2		BioRep1	BioRep2			BioRep1	BioRep2		BioRep1	BioRep2
		0	108.571		0	82.013			0	0		119.945	93.5781			115.12	0		185.433	105.469
		0	0		287.455	75.8275			0	0		106.159	92.3717			0	0			120.635
		103.401	123.737		0	0			0	0		112.363	153.206			0	0		167.51	170.612
	Average	103.401	116.154		287.455	78.9203			0	0		112.822	113.052			115.12	0		176.471	132.239
	Avg. BioReps.		109.778			183.188				0			112.937				57.56			154.355
	Std. Dev.		9.01763			147.457				0			0.16247				81.4021			31.2773
		dvpsO							vpsO_Y4F							vpsO_K551A
		Competitor Biomass			WT Biomass				Competitor Biomass			WT Biomass				Competitor Biomass			WT Biomass
		BioRep1	BioRep2		BioRep1	BioRep2			BioRep1	BioRep2		BioRep1	BioRep2			BioRep1	BioRep2		BioRep1	BioRep2
		0	0		179.918	0			0	0		83.4103	186.467			0	0		102.022	0
		0	0		79.2743	191.637			0	0		150.276	179.229			0	0		124.771	0
		0	0		0	0			0	0			86.1677			0	0		0	0
	Average	0	0		129.596	191.637			0	0		116.843	150.621			0	0		113.397	0
	Avg. BioReps.		0			160.617				0			133.732				0			56.6983
	Std. Dev.		0			43.8694				0			23.8845				0			16.0855
	6 Hour Quantification Values
	Biomass (um3/um2)
		WT							dvpsI-II							dvpsU
		Competitor Biomass			WT Biomass				Competitor Biomass			WT Biomass				Competitor Biomass			WT Biomass
		BioRep1	BioRep2		BioRep1	BioRep2			BioRep1	BioRep2		BioRep1	BioRep2			BioRep1	BioRep2		BioRep1	BioRep2
		1.82586	2.99786		1.35848	1.45847			5.68897	7.74056		1.52948	2.08394			4.00588	4.62752		1.53555	1.65987
		2.15179	2.6746		1.42028	1.64375			6.74911	8.3588		1.75634	1.99912			4.72816	4.37693		1.71221	2.16823
		2.75335	2.95928		1.51639	1.44135			6.20892	8.72591		1.65789	1.74819			3.78017	5.83716		1.32276	2.17898
	Average	2.24367	2.87725		1.43172	1.51452			6.21567	8.27509		1.6479	1.94375			4.1714	4.9472		1.52351	2.00236
	Avg. BioReps.		2.56046			1.47312				7.24538			1.79583				4.5593			1.76293
	Std. Dev.		0.448009			0.0585532				1.45623			0.209195				0.548573			0.3386
		dvpsO							vpsO_Y4F							vpsO_K551A
		Competitor Biomass			WT Biomass				Competitor Biomass			WT Biomass				Competitor Biomass			WT Biomass
		BioRep1	BioRep2		BioRep1	BioRep2			BioRep1	BioRep2		BioRep1	BioRep2			BioRep1	BioRep2		BioRep1	BioRep2
		1.9622	1.04505		2.17806	1.08337			3.64042	7.62569		1.1384	1.57093			2.9526	5.76206		1.43016	3.60259
		1.84071	1.45921		2.46006	0.76892			3.16756	8.90407		1.11673	2.36051			3.56452	14.5576		1.39561	7.45329
		1.53236	1.61107		1.88966	1.08214			3.01838	7.96078		1.16838	1.71007			2.76852	15.1616		1.32188	6.67402
	Average	1.77842	1.37178		2.17593	0.978143			3.27545	8.16351		1.14117	1.8805			3.09521	11.8271		1.38255	5.90997
	Avg. BioReps.		1.5751			1.57703				5.71948			1.51084				7.46114			3.64626
	Std. Dev.		0.287543			0.846961				3.45638			0.522788				6.17436			3.20137
	No. Microcolonies at Sub
		WT							dvpsI-II							dvpsU
		Competitor Biomass			WT Biomass				Competitor Biomass			WT Biomass				Competitor Biomass			WT Biomass
		BioRep1	BioRep2		BioRep1	BioRep2			BioRep1	BioRep2		BioRep1	BioRep2			BioRep1	BioRep2		BioRep1	BioRep2
		77	15		32	1			100	56		6	4			88	88		3	7
		71	40		4	3			95	67		9	1			92	95		6	9
		31	26		1	0			99	56		6	4			102	27		5	5
	Average	179	81		37	4			294	179		21	9			282	210		14	21
	Avg. BioReps.		260			41				473			30				492			35
		dvpsO							vpsO_Y4F							vpsO_K551A
		Competitor Biomass			WT Biomass				Competitor Biomass			WT Biomass				Competitor Biomass			WT Biomass
		BioRep1	BioRep2		BioRep1	BioRep2			BioRep1	BioRep2		BioRep1	BioRep2			BioRep1	BioRep2		BioRep1	BioRep2
		15	14		3	7			71	19		6	2			28	101		8	61
		18	17		9	1			69	25		6	2			30	52		6	26
		24	23		14	4			43	48		15	3			27	37		8	14
	Average	57	54		26	12			183	92		27	7			85	190		22	101
	Avg. BioReps.		111			38				275			34				275			123
	Avg. Microcolonies Size/Vol at Sub (um2)
		WT							dvpsI-II							dvpsU
		Competitor Biomass			WT Biomass				Competitor Biomass			WT Biomass				Competitor Biomass			WT Biomass
		BioRep1	BioRep2		BioRep1	BioRep2			BioRep1	BioRep2		BioRep1	BioRep2			BioRep1	BioRep2		BioRep1	BioRep2
		159.909	226.15		117.468	687.963			324.466	196.105		188.19	327.61			224.271	217.597		487.594	161.503
		146.538	141.832		447.727	207.262			276.52	268.781		176.088	437.732			225.827	243.693		82.6061	264.554
		147.986	162.419		108.916				337.847	210.261		219.785	445.659			221.502	133.222		458.964	342.878
	Average	151.478	176.8		224.704	447.612			312.944	225.049		194.688	403.667			223.866	198.171		343.055	256.312
	Avg. BioReps.		164.139			336.158				268.997			299.177				211.018			299.683
	Std. Dev.		17.9057			157.62				62.1512			147.77				18.1697			61.3365
		dvpsO							vpsO_Y4F							vpsO_K551A
		Competitor Biomass			WT Biomass				Competitor Biomass			WT Biomass				Competitor Biomass			WT Biomass
		BioRep1	BioRep2		BioRep1	BioRep2			BioRep1	BioRep2		BioRep1	BioRep2			BioRep1	BioRep2		BioRep1	BioRep2
		121.6	94.9814		530.793	173.025			193.482	215.256		161.421	608.344			177.555	287.23		170.957	171.465
		117.073	93.7504		187.271	773.441			197.811	336.592		435.204	267.809			193.36	629.607		198.071	164.196
		116.642	112.902		136.243	288.662			212.285	232.897		188.512	198.53			244.92	931.039		199.133	138.755
	Average	118.438	100.545		284.769	411.709			201.193	261.581		261.712	358.228			205.278	615.959		189.387	158.139
	Avg. BioReps.		109.492			348.239				231.387			309.97				410.619			173.763
	Std. Dev.		12.6528			89.7602				42.7014			68.2468				290.395			22.096
	24 Hour Quantification Values
	Biomass (um3/um2)
		WT							dvpsI-II							dvpsU
		Competitor Biomass			WT Biomass				Competitor Biomass			WT Biomass				Competitor Biomass			WT Biomass
		BioRep1	BioRep2		BioRep1	BioRep2			BioRep1	BioRep2		BioRep1	BioRep2			BioRep1	BioRep2		BioRep1	BioRep2
		22.2732	25.2827		14.4713	16.8499			9.47257	6.19306		21.5737	19.321			16.5356	23.4882		10.0093	12.3663
		11.1277	20.8785		5.43445	13.7192			12.6507	7.70602		22.6851	20.8345			23.4082	24.2167		12.8212	13.6862
		22.1146	22.0049		16.1151	11.3007			8.61303	6.49472		21.167	17.4589			18.7181	20.9007		12.809	14.6847
	Average	18.5052	22.722		12.007	13.9566			10.2454	6.79793		21.8086	19.2048			19.554	22.8685		11.8799	13.579
	Avg. BioReps.		20.6136			12.9818				8.52168			20.5067				21.2113			12.7295
	Std. Dev.		2.98175			1.37861				2.43775			1.84115				2.34375			1.2015
		dvpsO							vpsO_Y4F							vpsO_K551A
		Competitor Biomass			WT Biomass				Competitor Biomass			WT Biomass				Competitor Biomass			WT Biomass
		BioRep1	BioRep2		BioRep1	BioRep2			BioRep1	BioRep2		BioRep1	BioRep2			BioRep1	BioRep2		BioRep1	BioRep2
		5.5297	10.4361		23.0069	22.9617			10.6637	12.3577		15.004	16.2732			20.0437	36.0763		10.3205	9.11173
		9.23559	10.229		25.7084	19.5803			8.14788	15.1977		17.4804	17.7235			23.5832	33.926		9.29675	9.10229
		8.49459	9.295		24.3328	18.7418			10.6251	14.631		16.1455	14.6017			19.5049	34.6223		10.851	8.73731
	Average	7.75329	9.98671		24.3494	20.4279			9.81224	14.0621		16.21	16.1995			21.0439	34.8749		10.1561	8.98378
	Avg. BioReps.		8.87			22.3886				11.9372			16.2047				27.9594			9.56994
	Std. Dev.		1.57927			2.77289				3.00512			0.00742698				9.77995			0.82896

## Sheet: Data Fig 7B
Data in Figure 7B is accessable through this link: https://doi.org/21.11101/0000-0007-E180-9
Password: plos2020
